# Supplementary material for: Novel Insights into MEG3/miR664a-3p/ADH4 Axis and Its Possible Role in Hepatocellular Carcinoma from an in Silico Perspective
Source: Genes (Basel). 2022 Nov 30;13(12):2254. doi: 10.3390/genes13122254 (PMC9778073; doi:10.3390/genes13122254)
Supplement: Supplementary file 1 [file genes-13-02254-s001.zip]

Archive with 3 entries (3 files):
- Figure S1.jpg
- Supplementary Data 1 and Data 2.xlsx
- Supplementary Tables S1¿CS3.pdf
