# Supplementary material for: Novel Insights into MEG3/miR664a-3p/ADH4 Axis and Its Possible Role in Hepatocellular Carcinoma from an in Silico Perspective
Source: Genes (Basel). 2022 Nov 30;13(12):2254. doi: 10.3390/genes13122254 (PMC9778073; doi:10.3390/genes13122254)
Supplement: Supplementary file 1 [file genes-13-02254-s001.zip › Supplementary Data 1 and Data 2.xlsx]

## Sheet: Supplementary Data 1
ADH4 expression values in HCC in terms of Transcripts per million
Normal ADH4	HCC ADH4
23.1964	251.245
2.1079	25.6675						Statistacal parameters
390.939	463.367							Normal	HCC
2065.62	9.7776						Maximum	4085.11	5171.87
340.538	42.5541						Q3 (3rd Quartile)	2187.78	1143.13
171.555	1139.98						Median	800.943	446.651
0.0468	1.2186						Q1 (1st Quartile)	76.2699	61.1797
454.787	1.1373						Minimum	0.0468	0.0249
28.5274	0.4383
2282.22	1675.24						Mean	1134	741.085
195.539	0.6567						Range	2111.51	1081.95
641.982	2668.93
28.188	667.896
64.7452	19.2887						IQR (Interquartile range)	2187.73	1143.1
787.687	531.852							3281.6	1714.65
206.384	1308.23
254.461	1170.85
370.046	78.7799						Minimum outlier	-3205.33	-1653.47
800.943	1467.44						Maximum outlier	5469.38	2857.78
3271.02	9.457
116.247	1682.48
3542.99	559.428
1671.75	24.4818
35.423	1186.2
2002.62	959.143
2959.4	182.097
1727.86	94.2828
1088.84	37.9723
2468.67	1132.58
2212.08	1171.91
16.5363	372.971
571.618	8.7366
2114.87	124.732
80.1114	251.351
3.835	1.5962
1097.02	9.0958
4085.11	948.601
1695.36	941.112
54.5524	3.8778
2381.81	33.5732
0.9746	50.162
1826.4	27.2761
1.1125	1508
1114.7	505.984
5.8061	1544.3
2287.72	1404.08
1299.34	605.978
53.8889	102.34
1033.71	1034.07
2619.33	402.74
26.6262	322.464
144.731	625.478
2584.29	2.9017
2773.68	208.852
207.891	1308.29
421.572	1234.15
516.253	1237.71
915.484	915.091
2798.17	792.462
2983.99	3.0281
1635.53	2186.21
2742.78	2213.76
2417.12	360.097
1.3726	1156.97
1295.89	1558.91
63.9189	115.442
2425.99	1693.41
57.1048	4191.29
1192.76	7.188
4.8741	5171.87
2754.07	1128.83
	249.324
	595.767
	666.697
	111.113
	540.614
	0.997
	2053.89
	248.02
	136.892
	1540.02
	0.6716
	36.8446
	155.319
	463.892
	9.459
	780.168
	644.441
	379.664
	0.2287
	61.8989
	1021.48
	17.9595
	23.0125
	28.9291
	0.615
	791.696
	1937.83
	1.5468
	768.494
	768.494
	1695.41
	110.144
	393.135
	291.707
	1663.23
	964.992
	717.494
	78.4515
	220.994
	39.9819
	1765.84
	1754.27
	929.809
	23.1964
	1569.11
	90.1408
	74.3145
	64.7329
	992.149
	1.3276
	591.184
	89.5162
	2929.92
	1521.57
	974.49
	582.45
	1364.58
	46.7192
	351.297
	2444.64
	2232
	338.446
	118.285
	222.96
	362.63
	140.457
	459.089
	403.269
	155.258
	1019.51
	412.691
	34.3772
	1436.22
	1893.52
	3178.9
	176.298
	19.612
	1.9926
	138.478
	3055.36
	2245.54
	45.5288
	1526.27
	2804.68
	722.873
	254.461
	1004.53
	1313.49
	64.5014
	0.2939
	30.4653
	519.754
	145.714
	1755.69
	3.8271
	490.632
	31.5419
	14.4674
	459.845
	1533.84
	874.771
	179.127
	60.94
	863.014
	762.32
	1417.68
	302.718
	0.4725
	813.768
	1152.56
	44.6811
	0.0249
	324.811
	209.181
	176.916
	311
	2324.2
	1109.91
	638.602
	176.538
	4.0585
	2100.26
	149.065
	855.416
	93.227
	44.7335
	80.0918
	694.2
	228.068
	122.552
	1031.71
	154.233
	495.082
	1741.15
	2193.21
	1.8425
	2510.39
	387.918
	2133.74
	17.3903
	115.196
	91.4934
	509.126
	398.407
	2185.1
	218.794
	446.651
	635.429
	90.2159
	489.95
	1223.24
	680.528
	496.443
	947.339
	3.7426
	624.757
	1639.78
	233.137
	252.452
	572.13
	485.222
	105.278
	1.6521
	400.44
	3409.76
	1.7587
	105.273
	420.405
	713.862
	5.4328
	444.69
	909.126
	566.42
	239.03
	1973.23
	4.3717
	2569.55
	15.3261
	666.8
	176.589
	0.309
	78.0887
	262.962
	401.646
	1.207
	917.346
	993.583
	1998.01
	23.4645
	746.453
	3.5745
	1055.04
	660.349
	3130.65
	39.3296
	8.824
	624.245
	231.674
	4.2737
	1514.27
	2870.84
	1.1327
	529.077
	0.1975
	557.848
	947.927
	1215.21
	269.6
	478.894
	2535.09
	818.097
	28.3867
	884.268
	30.958
	164.52
	2258.43
	90.2122
	2.6452
	558.208
	382.636
	6.8415
	1561.24
	1276.6
	552.376
	260.671
	38.5963
	698.485
	831.693
	1758.57
	1407.81
	0.2223
	451.815
	2616.14
	1941.79
	1384.59
	27.2477
	66.8277
	2731.8
	2394.6
	32.0296
	2562.29
	80.0549
	0.0692
	13.5665
	2095.83
	14.9258
	1273.84
	6.9531
	995.321
	7.411
	356.325
	4353.37
	553.455
	3066.05
	1.2869
	2243.48
	186.095
	3.4257
	506.268
	1518.86
	1678.74
	0.5118
	25.547
	449.497
	575.678
	1125.61
	2762.11
	310.659
	3559.99
	52.2309
	178.719
	837.939
	1478.12
	36.0117
	1188.9
	0.4573
	1784.91
	2091.45
	270.803
	5.6695
	118.823
	2.9222

## Sheet: Supplementary data 2
miR-664a expression vaues in terms of Transcripts per million
Normal miR-664a	HCC miR-664a
10.4989	29.4688
28.1073	78.6492
18.046	146.046				Statistacal parameters
36.9161	43.0547					Normal	HCC
59.1125	66.6856				Maximum	212.235	426.238
126.378	126.002				Q3 (3rd Quartile)	67.9486	74.6335
77.5593	53.5554				Median	41.0432	47.8899
85.0779	38.7525				Q1 (1st Quartile)	28.0461	32.2496
111.274	36.5726				Minimum	10.4989	5.44715
162.899	59.939
29.1619	50.7287				Mean	54.8855	60.7676
18.2024	426.238				Range	201.736	420.791
34.2719	224.315
112.32	35.5456
53.0377	48.4624				IQR (Interquartile range)	57.4497	69.1863
107.436	43.2273					86.1745	103.779
29.2563	58.5708
122.215	60.3744
33.2853	23.0219				Minimum outlier	-58.1284	-71.5299
117.384	168.739				Maximum outlier	154.123	178.413
67.1806	70.9228
125.532	43.2539
31.4539	182.313
40.2222	28.5792
28.0709	57.1914
29.4415	8.41911
63.7599	31.5765
23.0658	55.5286
24.0187	81.7106
36.8405	68.1827
212.235	67.1958
44.2394	123.497
23.7437	37.6774
47.3395	34.1743
64.5329	5.44715
18.759	151.878
77.7728	29.2866
41.8642	30.6182
50.4973	54.6146
17.105	51.5375
37.4579	65.6056
25.3783	64.4785
12.2573	52.9955
126.378	28.7728
20.8792	23.376
42.2126	77.2629
98.1589	67.4191
110.47	25.2717
126.592	105.507
47.4575	221.825
43.4716	81.4628
66.379	23.4131
61.1664	47.9065
36.2203	39.8504
28.7247	16.7909
24.3143	35.1402
36.7026	12.9106
10.8015	23.4839
37.8254	19.284
27.9718	25.6192
30.3315	22.8678
62.3804	16.8432
26.3453	40.8379
49.5969	54.1111
22.7483	122.966
45.3551	41.6186
21.3528	43.6404
21.3528	40.1302
77.5596	60.5888
70.2525	147.135
20.2068	30.9348
35.654	31.0291
50.8803	35.5586
49.5429	33.1808
100.35	63.1953
47.7529	135.383
34.9363	67.3219
100.731	54.6953
23.2983	134.786
39.2799	49.4701
	92.2859
	57.4929
	31.4243
	17.5663
	57.7043
	19.9727
	39.3865
	57.2523
	80.9698
	41.6944
	72.6697
	40.0291
	45.7482
	76.4178
	24.0652
	24.1794
	28.0626
	17.5659
	33.0222
	29.0583
	148.201
	30.5895
	31.9793
	62.35
	38.6249
	37.1197
	32.4111
	22.9148
	32.1775
	19.0987
	81.427
	46.1073
	50.6171
	102.383
	52.2747
	24.3434
	20.8967
	29.2821
	34.6791
	23.3021
	14.7061
	59.6774
	48.955
	221.313
	31.773
	87.9335
	50.8803
	65.4007
	42.4064
	53.4336
	29.6311
	42.6612
	58.3881
	49.1078
	41.9114
	47.3141
	34.9335
	80.1005
	36.1864
	80.762
	71.0668
	66.9433
	74.2348
	42.3861
	273.39
	222.406
	71.1841
	54.8174
	37.3174
	67.9677
	64.7423
	235.088
	22.4675
	59.6674
	76.0536
	117.051
	20.9614
	97.7931
	184.06
	32.9209
	42.8671
	31.5451
	97.1272
	107.255
	68.3112
	75.1333
	72.5688
	84.8636
	61.9594
	15.5016
	28.0266
	81.7745
	95.2218
	26.306
	42.4964
	38.3519
	141.471
	90.1263
	32.9403
	14.9489
	48.8394
	58.1723
	122.041
	51.6149
	74.5263
	41.0394
	29.6367
	45.4315
	61.3664
	49.1765
	34.714
	36.6801
	17.3697
	141.433
	79.0372
	142.347
	49.7221
	19.2739
	80.7624
	32.2826
	25.0183
	25.2045
	57.9239
	74.3614
	32.0204
	27.489
	52.6318
	104.389
	40.0214
	45.343
	35.1651
	68.0984
	35.5343
	21.6239
	59.9428
	44.1126
	47.8734
	40.1394
	58.8583
	14.6541
	47.9826
	47.363
	49.4477
	74.7406
	49.6777
	32.4458
	40.618
	55.8574
	30.1019
	43.7909
	99.4355
	23.6189
	45.3682
	28.6131
	20.4707
	35.5274
	35.657
	46.7333
	31.448
	77.8341
	65.8693
	34.6865
	101.974
	25.7157
	148.758
	39.969
	31.5887
	36.3379
	97.0494
	27.5183
	18.5913
	47.5392
	44.3913
	43.1626
	43.1265
	83.2486
	68.9195
	14.6055
	35.0398
	75.7753
	56.6836
	79.8971
	62.6309
	46.0031
	31.9989
	11.9135
	35.0217
	137.225
	77.1488
	139.7
	106.509
	60.3526
	25.889
	78.7509
	35.4443
	133.02
	13.3588
	30.0695
	111.793
	83.6233
	27.9893
	131.42
	75.7461
	30.9511
	84.8161
	34.7138
	121.37
	32.4758
	28.3773
	36.716
	29.6546
	77.8521
	50.9821
	26.2125
	41.4937
	52.4076
	18.759
	57.1666
	119.894
	126.65
	31.8514
	48.2771
	34.5671
	59.9712
	25.0608
	50.7598
	38.9548
	117.355
	51.2479
	52.1509
	7.60686
	116.255
	80.522
	76.6037
	39.1712
	56.3133
	113.8
	34.0389
	32.7948
	98.3219
	27.694
	22.4902
	39.7056
	225.587
	35.4101
	109.559
	96.0484
	135.551
	42.8875
	275.763
	32.2496
	32.5096
	51.9547
	76.8863
	49.9909
	25.4656
	43.715
	50.3682
	31.818
	100.852
	10.6351
	26.8387
	32.6779
	32.2792
	81.3457
	54.2925
	52.7101
	52.7101
